# Supplementary material for: Species-dependent variation of the gut bacterial communities across Trypanosoma cruzi insect vectors
Source: PLoS One. 2020 Nov 12;15(11):e0240916. doi: 10.1371/journal.pone.0240916 (PMC7660481; doi:10.1371/journal.pone.0240916)
Supplement: S1 Table — This dataset contains information regarding T. cruzi presence and DTU information, geographic location with the corresponding coordinates, ecotope, and sex of the triatomine. (XLSX) [file pone.0240916.s011.xlsx]

## Sheet: Hoja1
ID	T. cruzi (qPCR)	DTU	TcI	Species	Location	Latitude	Longitude	Ecotope	Sex
T8	Positive	TcI	Dom	Rhodnius pallescens	Bolivar	9°14′22″N	74°25′30″O	Sylvatic
T9	Positive	TcI	Dom	Rhodnius pallescens	Bolivar	9°14′22″N	74°25′30″O	Sylvatic
T13	Positive	TcI	UR	Rhodnius pallescens	Bolivar	9°14′22″N	74°25′30″O	Sylvatic
T14	Positive	TcI	UR	Rhodnius pallescens	Bolivar	9°14′22″N	74°25′30″O	Sylvatic
T15	Positive	UR	UR	Rhodnius pallescens	Bolivar	9°14′22″N	74°25′30″O	Sylvatic
T19	Positive	TcI	UR	Rhodnius prolixus	Magdalena	10°49'00"N	73°39'00"O	Domestic
T21	Positive	UR	UR	Rhodnius prolixus	Magdalena	10°49'00"N	73°39'00"O	Domestic
T22	Positive	UR	UR	Rhodnius prolixus	Magdalena	10°49'00"N	73°39'00"O	Domestic
T28	Negative	--	--	Rhodnius prolixus	Magdalena	10°49'00"N	73°39'00"O	Domestic
T29	Positive	TcI	UR	Rhodnius prolixus	Magdalena	10°49'00"N	73°39'00"O	Domestic
T31	Negative	--	--	Rhodnius prolixus	Magdalena	10°49'00"N	73°39'00"O	Domestic
T32	Positive	UR	UR	Rhodnius prolixus	Magdalena	10°49'00"N	73°39'00"O	Domestic
T33	Negative	--	--	Rhodnius prolixus	Magdalena	10°49'00"N	73°39'00"O	Domestic
T48	Positive	UR	UR	Rhodnius prolixus	Magdalena	10°49'00"N	73°39'00"O	Domestic
T66	Positive	TcI	Sylv	Rhodnius prolixus	Arauca	6°27'30"N	71°44'41"O	Domestic
T76	Positive	TcI	UR	Rhodnius pallescens	Santander	7°07'07"N	73°06'58"O	Domestic
T77	Positive	TcI	Dom	Rhodnius pallescens	Santander	7°06'47"N	73°13'08"O	Sylvatic	Female
T118	Positive	TcI	Sylv	Rhodnius prolixus	Arauca	7°05'25"N	70°45'42"O	Domestic
T120	Positive	TcI	Dom	Rhodnius pallescens	Santander	7°04'11"N	73°05'52"O	Domestic	Female
T149	Negative	--	--	Rhodnius prolixus	Casanare	5°49'49"N	72°09'44"O	Domestic	Male
T155	Positive	TcI	Dom	Rhodnius prolixus	Casanare	5°49'49"N	72°09'44"O	Domestic	Female
T156	Negative	--	--	Rhodnius prolixus	Casanare	5°49'49"N	72°09'44"O	Domestic	Female
T157	Positive	Mixed	UR	Rhodnius prolixus	Casanare	5°49'49"N	72°09'44"O	Domestic	Female
T159	Negative	--	--	Rhodnius prolixus	Casanare	5°49'49"N	72°09'44"O	Domestic	Female
T160	Negative	--	--	Rhodnius prolixus	Casanare	5°43'39"N	71°59'35"O	Domestic	Female
T161	Positive	TcI	Sylv	Rhodnius prolixus	Casanare	5°43'39"N	71°59'35"O	Domestic	Female
T168	Negative	--	--	Rhodnius prolixus	Casanare	5°43'39"N	71°59'35"O	Domestic	Female
T191	Positive	TcI	Dom-Sylv	Panstrongylus geniculatus	Meta	4°15'42"N	73°33'51"O
T194	Negative	--	--	Panstrongylus geniculatus	Meta	4°15'42"N	73°33'51"O
T197	Positive	Mixed	Dom-Sylv	Panstrongylus geniculatus	Meta	4°15'42"N	73°33'51"O
T201	Positive	TcI	Dom	Panstrongylus geniculatus	Meta	4°15'42"N	73°33'51"O
T211	Positive	Mixed	Sylv	Panstrongylus geniculatus	Meta	4°16'10"N	73°29'11"O
T217	Negative	--	--	Panstrongylus geniculatus	Meta	4°15'42"N	73°33'51"O
T222	Positive	TcI	Dom-Sylv	Panstrongylus geniculatus	Meta	4°15'42"N	73°33'51"O
T247	Positive	Mixed	Sylv	Panstrongylus geniculatus	Casanare	5°52'52"N	71°53'30"O	Domestic	Female
T277	Positive	TcI	Dom-Sylv	Panstrongylus geniculatus	Casanare	5°52'52"N	71°53'30"O	Domestic	Male
T315	Positive	TcI	UR	Panstrongylus geniculatus	Casanare	5°52'52"N	71°53'30"O	Domestic	Female
T317	Positive	Mixed	Dom	Panstrongylus geniculatus	Casanare	5°52'52"N	71°53'30"O	Domestic	Female
T319	Positive	TcI	Dom-Sylv	Rhodnius prolixus	Arauca	6°47'35"N	71°46'17"O	Domestic	Male
T329	Positive	TcI	Sylv	Rhodnius prolixus	Arauca	6°16'48"N	71°06'01"O	Domestic	Female
T348	Positive	UR	UR	Triatoma maculata	Guajira	11°51'00"N	72°02'00"O	Sylvatic
T349	Positive	TcI	UR	Triatoma maculata	Guajira	11°51'00"N	72°02'00"O	Domestic
T407	Positive	TcII-TcVI	--	Triatoma maculata	Casanare	5°52'52"N	71°53'30"O	Domestic	Male
T466	Positive	TcI	Dom	Panstrongylus geniculatus	Boyacá	6°19'60''N	72°42'00''O
T478	Positive	TcI	UR	Triatoma venosa	Boyacá	5°44'04"N	70°26'05"O
T490	Positive	TcI	Dom	Triatoma venosa	Boyacá	5°44'04"N	70°26'05"O
T492	Positive	TcI	UR	Triatoma venosa	Boyacá	5°08'26"N	73°23'52"O
Ps172	Negative	--	--	Psammolestes arthuri	Casanare	5º45'00"N	71º28'60"O	Sylvatic	Male
Ps309	Positive	TcI	Dom	Psammolestes arthuri	Casanare	4º49'60"N	72º20'60"O	Sylvatic	Female
Ps381	Positive	TcI	Dom-Sylv	Psammolestes arthuri	Casanare	5º50'41"N	72º09'49"O	Sylvatic	Male
Ps403	Positive	TcI	Dom-Sylv	Psammolestes arthuri	Casanare	4º53'04"N	72º45'19"O	Sylvatic	Female
Ps411	Positive	Mixed	Dom-Sylv	Psammolestes arthuri	Casanare	6º58'06"N	71º11'48"O	Domestic	Female
Ps428	Negative	--	--	Psammolestes arthuri	Casanare	4º53'04"N	72º45'19"O	Sylvatic
Ps438	Negative	--	--	Psammolestes arthuri	Arauca	6º58'06"N	71º11'48"O	Domestic	Female
