# Supplementary material for: Species-dependent variation of the gut bacterial communities across Trypanosoma cruzi insect vectors
Source: PLoS One. 2020 Nov 12;15(11):e0240916. doi: 10.1371/journal.pone.0240916 (PMC7660481; doi:10.1371/journal.pone.0240916)
Supplement: S2 Table — This dataset also shows each triatomine individual to whom the reads belong, along with its species and if T. cruzi was present or absent. (XLSX) [file pone.0240916.s012.xlsx]

## Sheet: Hoja1
		Panstrongylus geniculatus												Psammolestes arthuri							Rhodnius pallescens								Rhodnius prolixus
		T. cruzi positive										T. cruzi negative		T. cruzi positive				T. cruzi negative			T. cruzi positive								T. cruzi positive														T. cruzi negative
		T191	T197	T201	T211	T222	T247	T277	T315	T317	T466	T194	T217	Ps309	Ps381	Ps403	Ps411	Ps172	Ps428	Ps438	T8	T9	T13	T14	T15	T76	T77	T120	T19	T21	T22	T29	T32	T48	T66	T114	T118	T155	T157	T161	T319	T329	T28	T31	T33	T149	T156	T159	T160
Actinobacteria	Actinomyces	0	0	0	12	0	0	0	0	0	0	0	0	0	8	19	20	19	49	9	0	0	0	0	0	0	0	0	0	0	0	0	0	0	0	0	0	0	0	0	0	43	0	0	0	0	0	0	0
	Actinomycetospora	33	58	0	11	59	0	98	14	78	33	21	21	36	11	26	19	26	74	5	468	190	201	189	852	163	509	113	134	16	0	59	63	191	83	9	59	130	110	134	65	110	81	29	42	11	117	164	33
	Adlercreutzia	0	0	0	0	0	0	0	0	0	0	0	0	0	13	0	44	0	0	5	0	0	0	0	0	0	0	0	0	0	0	0	0	0	0	0	0	0	0	0	0	0	0	20	0	0	0	0	0
	Aeromicrobium	0	0	0	0	63	0	49	0	0	9	0	28	0	0	0	0	0	28	0	112	52	67	72	0	0	205	0	0	0	0	0	22	0	43	0	8	36	0	0	0	0	0	0	0	0	0	0	0
	Amycolatopsis	0	39	117	26	76	45	75	0	0	0	6	90	0	0	0	0	0	0	0	0	0	0	0	0	0	0	0	0	26	40	0	0	0	0	4	0	0	38	23	0	0	0	0	0	4	0	0	14
	Arthrobacter	0	0	0	0	0	0	79	0	0	11	0	0	20	10	0	0	0	72	6	488	109	115	140	651	57	0	50	57	0	0	0	20	42	27	0	0	52	54	0	0	113	0	0	17	0	53	95	0
	Atopobium	0	0	0	0	0	0	0	0	0	0	0	0	0	6	0	0	0	0	0	0	0	0	0	0	0	0	0	0	0	0	0	0	0	0	0	0	0	0	0	0	0	0	0	0	0	0	0	0
	Bifidobacterium	0	0	0	0	0	0	0	0	52	10	0	0	0	0	24	39	24	0	7	0	101	0	0	0	0	0	0	0	0	0	0	23	217	40	0	0	0	0	12	28	0	0	0	0	7	0	0	0
	Brachybacterium	13	0	44	30	71	43	222	33	67	27	5	32	22	10	0	33	0	59	5	331	118	305	252	1339	119	270	138	162	72	364	54	69	122	71	0	12	90	74	0	65	152	131	125	42	10	156	85	12
	Brevibacterium	30	85	77	47	176	77	244	69	125	45	70	95	38	14	30	49	30	75	8	272	138	123	231	624	95	451	91	173	145	439	95	95	139	111	7	37	112	174	16	110	189	120	148	42	9	295	166	18
	Collinsella	0	0	0	0	0	0	0	0	0	0	0	0	0	0	0	0	0	0	0	0	43	0	0	0	0	0	0	0	0	0	0	0	0	0	0	0	0	0	0	0	0	0	0	0	0	0	0	0
	Conexibacter	0	0	0	0	0	0	0	0	0	0	0	0	0	0	0	0	0	0	0	0	0	0	0	0	0	0	0	0	0	0	0	0	0	0	2	0	0	0	0	0	0	0	0	0	0	0	0	0
	Corynebacterium	17	31	30	13	92	22	76	148	204	28	8	41	152	71	146	78	146	242	36	283	106	179	114	295	215	156	173	48	18	33	283	121	152	99	14	8	71	69	24	277	326	180	128	45	19	91	94	10
	Curtobacterium	0	0	0	0	0	0	0	0	0	0	0	0	0	0	0	0	0	0	0	0	0	0	0	0	0	0	0	0	0	0	0	0	0	0	2	0	0	0	16	0	0	0	0	0	0	0	0	8
	Dermacoccus	46	943	574	39	680	67	267	26	50	15	27	105	18	10	21	23	21	55	11	184	78	142	161	271	77	412	88	111	52	83	31	30	130	72	2	46	88	45	30	57	102	66	37	23	0	37	269	49
	Dietzia	10	0	0	0	0	16	0	0	0	0	0	0	0	0	0	0	0	0	0	0	0	0	0	0	0	0	0	0	0	0	0	0	0	0	2	0	47	153	0	0	0	0	0	0	5	160	130	0
	Friedmanniella	0	0	0	0	0	0	0	0	0	0	0	0	0	0	0	0	0	0	0	0	0	0	0	0	0	0	0	0	0	0	0	0	0	0	2	8	0	0	0	0	0	0	0	0	0	0	0	0
	Gordonia	11	0	0	0	0	0	0	53	83	36	9	0	29	6	0	32	0	0	6	0	0	0	0	0	0	0	0	83	0	0	30	81	0	0	0	0	0	60	16	60	65	66	79	63	6	66	44	14
	Kocuria	0	0	0	0	0	0	0	0	0	0	0	0	0	0	0	0	0	0	0	0	0	0	92	248	0	0	0	0	0	0	0	0	54	0	0	9	0	0	0	0	0	0	0	0	0	0	0	0
	Kribbella	0	0	0	0	0	0	0	0	0	0	0	0	0	0	0	0	0	0	6	0	0	0	0	0	0	0	0	0	0	0	0	0	0	0	2	0	0	0	0	0	0	0	0	0	0	0	0	0
	Leucobacter	0	0	0	0	0	12	0	0	0	0	0	0	0	0	0	0	0	0	0	0	0	0	0	0	0	0	0	0	0	0	0	0	0	0	0	0	0	45	0	0	0	0	0	0	0	51	0	0
	Microbacterium	10	0	0	0	0	0	63	0	0	10	36	0	0	0	0	0	0	26	0	127	41	91	124	460	0	0	44	0	0	0	0	0	0	0	0	0	29	35	0	0	44	36	0	23	4	0	36	0
	Mycobacterium	31	41	67	18	64	22	88	53	79	0	10	41	33	7	22	17	22	27	5	206	164	105	0	0	57	0	41	238	185	0	51	40	38	130	4	13	0	0	18	89	90	167	52	31	0	0	37	31
	Micrococcus	0	0	0	0	0	0	0	0	0	0	0	0	0	0	0	0	0	0	0	0	0	0	0	0	0	0	0	0	0	0	0	0	0	0	2	0	0	0	0	0	0	0	0	0	0	0	0	0
	Nesterenkonia	0	0	0	0	0	0	97	0	0	0	0	0	0	0	0	0	0	29	5	222	82	124	138	535	54	0	55	47	0	0	0	0	0	0	2	0	35	51	0	0	68	39	0	16	0	63	51	0
	Nocardia	0	0	27	0	0	0	0	0	0	0	0	0	0	0	0	0	0	0	0	0	0	0	0	0	0	0	0	0	0	0	0	0	0	0	0	0	0	0	0	0	0	0	0	0	0	0	0	10
	Nocardioides	11	0	0	0	0	0	52	20	0	12	0	19	43	0	0	0	0	38	8	122	47	86	63	292	132	134	55	0	0	0	36	24	47	34	2	9	46	27	23	29	41	0	0	0	5	34	48	15
	Prauseria	0	0	0	0	0	0	0	0	0	0	6	0	0	0	0	0	0	0	0	0	0	0	0	0	0	0	0	0	0	0	0	0	0	0	0	0	0	0	0	0	0	0	0	0	0	0	0	0
	Propionibacterium	0	0	0	0	0	0	0	0	0	0	0	0	0	0	0	0	0	0	7	0	0	0	0	0	0	0	0	0	0	0	0	0	0	0	0	0	0	0	0	0	0	0	0	0	0	0	0	0
	Propionicimonas	0	0	0	0	0	0	0	0	0	0	0	20	0	0	0	0	0	0	0	0	0	0	0	0	0	0	0	0	0	128	0	0	0	0	0	0	0	0	0	0	0	0	0	0	0	0	0	0
	Pseudonocardia	35	59	56	20	70	38	151	46	95	28	12	51	62	12	27	22	27	66	9	310	240	264	190	925	238	650	133	221	62	0	115	83	196	108	12	35	105	109	114	102	158	125	94	51	4	96	129	32
	Rhodococcus	0	0	0	7	35	17	0	0	0	0	0	17	24	0	0	0	0	0	0	0	0	0	0	0	0	0	0	0	0	0	0	0	0	0	3	11	0	0	0	0	0	0	0	0	0	0	0	12
	Rothia	0	0	0	0	0	0	0	0	0	0	0	0	0	0	0	11	0	49	0	0	0	0	0	0	0	0	0	0	0	0	0	0	0	0	0	0	0	0	0	0	0	0	0	0	0	0	0	0
	Rubrobacter	9	0	0	8	0	0	0	0	0	0	0	0	0	0	0	0	0	0	0	0	0	0	0	0	0	0	0	0	0	0	0	0	0	0	2	0	0	0	0	0	0	0	0	0	0	0	0	0
	Saccharopolyspora	0	0	0	14	0	15	0	21	51	10	0	0	22	0	0	16	0	0	0	0	0	0	0	0	0	0	0	48	32	79	46	36	50	23	8	0	0	0	18	38	0	37	38	17	0	0	0	0
	Streptomyces	53	136	524	88	293	137	358	126	237	117	30	125	63	27	39	71	39	53	21	171	130	324	159	627	213	201	144	350	204	504	146	214	183	74	7	25	98	80	51	147	236	353	289	228	9	165	88	72
	Tsukamurella	0	0	54	0	32	0	0	0	0	0	0	0	0	0	0	0	0	0	0	0	0	0	0	0	0	0	0	0	0	0	0	0	0	0	0	0	0	0	0	0	0	0	0	0	0	0	0	10
	Williamsia	0	0	0	0	0	0	0	15	78	10	0	0	230	73	362	67	362	112	47	0	0	94	0	0	139	0	119	0	0	0	29	0	68	0	2	0	0	0	0	75	0	0	0	0	0	0	0	0
	Xylanimicrobium	0	0	0	0	0	0	64	0	0	0	0	0	0	0	0	0	0	35	0	239	57	125	86	415	0	0	36	43	0	0	0	0	0	0	2	0	29	31	0	0	57	0	0	0	0	33	0	0
	Yaniella	9	0	0	0	0	0	0	0	0	0	0	0	0	0	0	0	0	0	0	0	0	0	0	0	0	0	0	0	0	0	0	0	0	0	2	0	29	91	0	0	0	0	0	0	0	159	105	0
Bacteroidetes	Aequorivita	0	0	0	0	0	0	0	0	0	0	0	0	0	0	0	0	0	0	0	0	0	0	0	0	0	0	0	0	0	2	0	0	0	0	0	0	0	0	0	0	0	0	0	0	0	0	0	0
	Adhaeribacter	0	0	0	0	0	0	0	0	0	0	0	0	0	0	0	0	0	0	0	0	0	0	0	0	0	0	0	0	0	0	0	0	0	0	1	0	0	0	0	0	0	0	0	0	0	0	0	0
	Bacteroides	0	17	14	10	24	9	5	93	163	25	4	24	71	179	119	223	119	110	45	55	51	14	31	0	21	110	125	11	5	2	15	33	348	59	6	4	13	12	37	48	36	22	72	11	20	18	27	13
	Butyricimonas	0	0	0	0	0	0	0	0	0	0	0	0	0	0	0	0	0	0	0	0	0	0	0	0	0	0	0	0	0	0	0	0	0	0	0	0	0	0	3	0	0	0	0	0	0	0	0	0
	Capnocytophaga	0	0	0	0	0	0	0	0	0	0	0	0	12	0	0	0	0	51	7	26	0	0	0	0	0	0	0	0	0	0	0	0	0	0	0	9	0	0		0	37	0	0	0	0	0	0	0
	Chitinophaga	8	10	5	2	0	7	4	0	0	0	0	0	0	0	0	0	0	0	0	0	0	27	0	21	7	0	26	4	0	0	0	0	0	0	0	9	0	4	0	0	0	12	0	5	0	3	0	0
	Chryseobacterium	4	11	4	2	23	6	26	36	27	29	7	10	20	0	32	0	32	0	0	49	70	71	42	67	41	16	72	21	11	2	25	51	13	8	0	38	7	6	6	59	54	54	20	18	2	5	12	2
	Cloacibacterium	0	6	6	3	0	0	3	0	0	0	0	5	0	0	0	0	0	0	0	0	0	0	0	0	0	0	0	0	14	1	5	0	0	0	2	53	0	0	0	0	0	0	0	0	0	0	0	0
	Crocinitomix	0	0	2	0	0	0	0	0	0	0	0	0	0	0	0	0	0	0	0	0	0	0	0	0	0	0	0	0	0	0	0	0	0	0	0	0	0	0	0	0	0	0	0	0	0	0	0	0
	Dyadobacter	0	0	0	0	0	0	0	0	0	0	0	0	0	0	0	0	0	0	0	0	9	0	0	0	7	9	0	0	4	0	0	0	0	0	4	8	0	4	0	0	0	0	0	0	0	0	0	2
	Dysgonomonas	2	0	0	0	0	0	0	0	0	10	52	0	0	0	0	0	0	0	0	0	19	0	0	0	0	0	0	3	0	0	0	17	0	0	0	0	0	0	4	0	0	0	0	0	0	0	0	3
	Elizabethkingia	0	0	2	0	0	0	0	0	0	0	5	0	0	0	0	0	0	0	0	0	0	0	0	0	0	0	0	0	0	1	0	0	0	0	0	0	0	0	0	0	0	0	0	0	0	0	0	2
	Flavihumibacter	0	0	0	0	0	0	0	0	0	0	0	0	0	0	0	0	0	0	0	0	0	0	0	0	0	0	0	0	0	0	0	0	0	0	0	0	0	0	0	0	0	0	0	0	2	0	0	0
	Flavisolibacter	0	0	0	2	0	0	0	0	0	0	0	3	0	0	0	0	0	0	0	0	0	0	0	0	7	0	0	3	0	0	0	0	0	0	1	0	0	0	3	0	0	0	0	0	0	3	0	0
	Flavobacterium	6	4	4	3	4	0	4	0	0	0	0	14	0	0	0	0	0	0	0	19	14	34	14	0	18	0	30	0	11	2	3	0	0	0	2	23	0	4	0	9	9	17	0	12	1	0	0	0
	Flectobacillus	0	0	0	0	0	0	0	0	0	0	0	0	0	0	0	0	0	0	0	0	0	0	0	0	0	0	0	0	0	0	0	0	0	0	0	0	0	0	0	0	0	0	0	0	2	0	0	0
	Fluviicola	2	0	0	2	0	4	0	0	0	0	0	4	0	0	0	0	0	0	0	0	0	0	0	0	0	0	0	0	0	0	0	0	0	0	0	0	0	0	0	0	0	0	0	0	0	0	0	2
	Haliscomenobacter	0	0	2	2	0	2	0	0	0	0	0	0	0	0	0	0	0	0	0	0	0	0	0	0	0	0	0	0	0	0	0	0	0	0	0	0	0	0	0	0	0	0	0	0	2	0	0	0
	Hymenobacter	2	12	0	0	14	4	0	18	6	6	0	4	21	0	22	0	22	0	0	16	0	20	0	0	32	26	0	4	5	0	10	12	12	20	4	8	7	6	8	20	16	14	10	0	0	8	17	0
	Larkinella	0	0	0	0	0	0	0	0	0	0	0	0	0	0	0	0	0	0	0	0	0	0	0	0	0	0	0	0	0	0	0	0	0	0	0	4	0	0	0	0	0	0	0	0	0	0	0	0
	Niabella	8	0	13	3	0	4	0	0	0	0	0	0	0	0	0	0	0	0	0	0	0	0	0	0	0	0	0	3	5	0	0	0	0	0	0	0	0	0	0	0	0	0	0	0	0	0	0	2
	Olivibacter	2	0	4	0	0	2	14	0	0	0	0	4	0	0	0	0	0	0	0	26	13	21	28	53	9	0	34	10	0	0	0	4	0	0	0	0	7	9	0	0	0	13	0	10	0	4	12	2
	Odoribacter	0	0	0	0	0	0	0	13	6	0	0	0	9	0	15	25	15	22	11	0	0	0	0	0	0	7	0	0	0	2	0	4	10	0	4	0	0	0	0	0	0	0	0	0	0	0	0	2
	Paludibacter	0	0	0	0	0	0	0	0	0	9	0	0	11	0	0	0	0	32	0	11	10	0	0	0	0	0	0	0	0	0	0	4	0	0	1	0	0	0	0	0	15	0	0	0	0	0	0	0
	Parabacteroides	2	7	4	2	10	3	5	18	23	0	0	6	11	35	29	71	29	28	11	14	13	0	9	0	0	21	0	4	3	3	5	6	47	11	3	0	7	3	7	17	9	0	27	4	2	13	18	7
	Parapedobacter	0	0	0	0	0	0	0	0	0	0	0	0	0	0	0	0	0	0	0	0	0	0	0	0	0	0	0	0	0	0	0	0	0	0	0	0	0	3	0	0	0	0	0	0	0	0	0	0
	Paraprevotella	0	0	0	0	0	0	0	0	0	0	0	0	0	0	0	0	0	0	0	0	0	0	0	0	0	0	0	0	0	0	0	0	0	0	0	0	0	0	0	0	0	0	0	0	1	0	0	0
	Pedobacter	4	3	0	2	0	4	8	0	0	0	0	5	0	0	0	0	0	0	0	0	9	17	20	42	9	0	29	3	9	2	0	0	0	0	2	93	3	6	0	0	0	6	0	0	0	4	9	0
	Pontibacter	0	0	0	0	0	0	0	0	0	0	0	0	0	0	0	0	0	0	0	0	0	0	0	0	0	6	0	0	0	0	0	0	0	0	0	0	0	0	0	0	0	0	0	0	0	0	0	0
	Porphyromonas	0	0	0	0	0	0	0	0	0	7	0	0	24	68	27	43	27	170	15	50	0	0	0	0	0	6	0	0	0	0	3	0	0	0	1	0	0	0	0	0	37	0	0	5	0	0	0	0
	Prevotella	0	14	16	29	11	4	3	48	45	12	0	15	71	181	83	137	83	479	49	135	43	0	20	0	11	27	90	0	56	5	10	17	64	10	8	4	8	7	10	19	117	7	15	11	5	13	117	6
	Rubricoccus	0	0	0	0	0	0	0	0	0	0	0	0	0	0	0	0	0	0	0	0	0	0	0	0	0	6	0	0	0	0	0	0	0	0	0	0	0	0	0	0	0	0	0	0	0	0	0	0
	Rudanella	0	0	0	0	0	0	0	0	0	0	0	0	0	0	0	0	0	0	0	0	0	0	0	0	0	0	0	0	0	0	0	0	0	0	0	0	0	0	0	0	0	0	0	0	4	0	0	0
	Runella	0	0	2	2	0	0	3	0	0	0	0	5	0	0	0	0	0	0	0	0	0	0	0	0	0	0	0	0	0	0	0	0	0	0	0	0	0	0	0	0	0	0	0	0	0	0	0	0
	Sediminibacterium	0	0	0	0	0	0	0	0	0	0	0	0	0	0	0	0	0	0	0	0	0	22	11	0	0	0	0	0	3	0	0	0	0	0	2	19	0	0	0	0	0	9	0	5	5	0	0	2
	Sphingobacterium	9	6	10	0	13	5	67	24	16	25	25	9	0	0	0	0	0	53	0	131	82	249	225	518	49	9	203	36	3	0	11	31	10	9	0	7	31	48	0	27	58	49	13	50	5	23	31	4
	Spirosoma	0	4	0	0	7	0	0	0	8	0	0	4	0	0	0	0	0	0	0	0	0	0	0	0	18	28	0	0	0	2	0	0	0	4	4	19	3	6	16	15	0	0	0	0	0	6	14	0
	Sulcia	0	0	0	0	0	0	0	0	0	0	0	0	0	0	0	0	0	0	0	0	0	0	0	0	0	0	0	0	0	0	0	0	0	0	1	0	0	0	0	0	0	0	0	0	0	0	0	0
	Tannerella	0	0	0	0	0	0	0	0	0	0	0	0	0	0	0	0	0	0	0	0	0	0	0	0	0	0	0	0	0	0	0	0	0	0	0	0	0	0	0	0	10	0	0	0	0	0	0	0
	Wautersiella	25	23	0	0	0	3	4	0	0	0	199	4	0	0	0	0	0	0	0	0	0	0	0	0	0	0	0	26	3	1	3	0	0	4	0	0	4	5	12	0	0	0	0	0	0	0	0	11
	Weeksella	0	0	0	0	0	0	0	0	0	0	0	0	0	0	0	0	0	0	0	0	0	0	0	0	0	0	0	0	0	0	3	4	0	0	0	0	0	0	0	9	0	0	0	0	0	0	0	0
Firmicutes	Allobaculum	0	0	0	0	0	0	0	17	0	0	0	11	29	38	65	87	65	57	42	0	0	0	0	0	0	0	30	0	0	0	12	18	0	0	2	0	0	0	0	48	19	27	39	0	0	0	0	0
	Alloiococcus	0	0	0	0	0	0	0	0	0	0	0	0	0	0	0	0	0	0	0	0	0	0	0	0	0	0	0	0	0	0	0	0	0	0	2	0	0	0	0	0	0	0	0	0	0	0	0	0
	Anaerococcus	6	0	0	0	0	0	0	0	0	0	0	0	0	0	0	0	0	0	0	0	0	0	0	0	0	0	0	0	0	0	0	0	0	0	3	0	0	0	0	0	0	0	0	0	0	0	0	0
	Bacillus	43	33	52	20	49	44	127	69	72	51	161	68	148	112	111	400	111	178	150	137	114	180	175	497	96	94	166	72	29	34	47	63	159	136	6	16	46	71	21	75	71	74	156	70	11	51	62	29
	Blautia	0	9	0	7	0	0	0	14	196	41	0	0	25	22	0	38	0	0	0	31	124	0	22	0	14	113	0	0	0	0	13	41	832	59	2	0	13	14	0	20	19	12	0	0	8	21	0	6
	Clostridium	12	17	23	16	37	0	27	24	0	19	0	36	37	34	35	0	35	0	0	27	44	0	44	0	12	0	28	15	22	8	11	0	0	34	10	4	11	0	41	22	0	0	0	0	6	23	36	15
	Cohnella	0	0	0	0	0	0	0	0	0	0	0	0	0	0	0	0	0	0	0	0	0	0	0	29	0	0	0	0	0	0	0	0	0	0	0	0	0	0	0	0	0	0	0	0	0	0	0	0
	Coprococcus	7	19	13	12	20	0	22	19	52	30	0	18	36	25	35	58	35	43	0	40	86	13	27	61	17	51	38	14	17	9	11	37	168	32	4	0	19	23	14	24	0	0	25	0	6	17	89	4
	Dialister	0	0	0	0	0	0	0	0	0	0	0	0	0	0	0	0	0	44	0	0	0	0	0	0	0	0	0	0	0	0	0	0	0	0	3	0	0	0	0	0	15	0	0	0	0	0	0	0
	Dorea	0	0	0	0	0	0	0	14	45	0	0	0	0	0	0	0	0	0	0	0	37	0	0	0	0	32	0	0	0	0	0	0	128	0	0	0	0	0	0	0	0	0	0	0	0	0	0	0
	Enterococcus	42	10	55	13	49	440	78	41	88	29	31	48	0	0	23	0	23	0	0	26	54	0	30	0	16	46	26	21	45	36	22	55	121	0	3	0	16	54	9	51	39	32	30	0	6	17	0	12
	Epulopiscium	0	0	9	9	17	0	18	0	0	0	0	15	0	0	0	0	0	0	0	0	0	0	0	0	0	0	0	0	0	10	0	0	0	0	0	0	0	0	17	0	0	0	0	0	0	0	0	4
	Exiguobacterium	0	0	0	0	0	0	0	0	0	0	0	10	0	0	0	0	0	0	0	0	0	0	0	0	0	32	0	0	0	0	0	0	0	107	0	0	0	0	0	0	0	0	0	0	4	0	0	0
	Facklamia	0	0	0	0	0	0	0	0	0	0	0	12	0	0	0	0	0	0	0	0	0	0	0	0	0	0	0	0	0	0	0	0	0	0	0	0	0	0	0	0	0	0	0	0	0	0	0	0
	Faecalibacterium	0	0	0	0	0	0	0	0	37	13	0	0	0	0	0	0	0	0	0	0	63	0	0	0	0	0	0	0	0	0	0	14	118	0	0	0	0	0	0	0	0	0	0	0	5	0	0	0
	Filifactor	0	0	0	0	0	0	0	0	0	0	0	0	0	0	0	0	0	40	0	0	0	0	0	0	0	0	0	0	0	0	0	0	0	0	0	0	0	0	0	0	0	0	0	0	0	0	0	0
	Finegoldia	0	0	0	0	0	0	0	0	0	0	0	0	0	0	0	0	0	0	0	0	0	0	0	0	0	0	0	0	0	0	0	0	0	0	2	0	0	0	0	0	0	0	0	0	0	0	0	0
	Jeotgalicoccus	0	0	0	0	0	0	0	0	0	0	0	0	0	0	0	0	0	0	0	0	0	0	26	54	0	0	0	0	0	12	0	0	0	0	2	3	18	62	0	0	0	0	0	0	0	85	69	4
	Lachnospira	0	0	0	0	0	0	0	0	111	0	0	0	0	0	0	0	0	0	0	21	0	0	0	0	0	70	0	0	0	0	0	0	262	23	0	0	0	0	0	0	0	0	0	0	4	0	0	0
	Lactobacillus	24	40	24	20	50	35	33	44	111	23	13	22	109	62	92	168	92	81	93	40	48	17	105	0	25	161	55	23	28	17	33	42	255	74	12	9	23	41	26	78	32	32	95	15	62	43	113	23
	Lactococcus	8	0	42	9	11	0	20	0	0	0	54	0	25	0	0	0	0	0	0	0	0	0	0	0	27	0	0	11	0	9	16	14	0	0	6	0	0	0	0	21	16	13	0	0	0	0	0	7
	Leuconostoc	0	0	0	0	0	0	0	0	0	0	0	0	27	0	0	0	0	0	0	0	0	0	0	0	24	0	0	0	0	0	18	0	0	0	0	0	0	0	0	0	0	0	0	0	0	0	0	4
	Lysinibacillus	12	12	0	0	0	0	0	0	0	27	86	0	0	0	0	0	0	0	0	0	67	0	0	0	0	0	0	10	0	0	0	31	0	0	0	0	0	0	12	0	0	0	0	0	0	0	0	12
	Macrococcus	0	0	0	0	0	0	0	0	0	0	0	9	0	0	0	0	0	0	0	0	0	0	0	0	0	0	0	0	0	0	0	0	0	0	2	0	0	0	0	0	0	0	0	0	0	0	0	0
	Megamonas	0	0	0	0	0	0	0	0	0	0	0	0	0	0	0	0	0	0	0	0	0	0	0	0	0	0	0	0	22	0	0	0	0	0	0	0	0	0	0	0	0	0	0	0	0	0	0	0
	Megasphaera	0	0	0	0	0	0	0	0	0	0	0	0	23	0	0	0	0	54	0	0	0	0	0	0	0	0	0	0	15	0	0	0	0	0	0	0	0	0	0	0	22	0	0	0	0	0	0	0
	Moryella	0	0	0	7	0	0	0	0	0	0	0	0	0	0	0	0	0	0	0	0	0	0	0	0	0	0	0	0	0	0	0	0	0	0	0	0	0	0	0	0	0	0	0	0	0	0	0	0
	Oceanobacillus	0	0	0	0	0	0	0	0	0	0	0	0	0	0	0	0	0	0	0	0	0	0	0	0	0	0	0	0	0	0	10	0	0	0	0	0	0	0	0	20	0	0	0	0	0	0	0	0
	Oscillospira	6	49	12	12	21	0	0	43	36	0	0	12	60	88	84	118	84	92	55	37	77	0	55	40	14	62	72	8	14	8	14	24	0	0	0	4	22	40	12	31	19	17	56	0	9	23	288	9
	Paenibacillus	7	14	12	8	33	0	67	15	0	12	50	28	0	0	0	0	0	0	0	47	55	54	103	220	26	0	45	35	22	10	0	17	0	0	2	6	36	55	8	0	26	30	0	21	4	49	0	16
	Parvimonas	0	0	0	0	0	0	0	0	0	0	0	0	0	0	0	0	0	74	0	0	0	0	0	0	0	0	0	0	0	0	0	0	0	0	0	0	0	0	6	0	27	0	0	0	0	0	0	0
	Pediococcus	0	0	0	0	0	0	0	0	41	0	0	0	0	0	0	0	0	0	0	0	0	0	0	0	0	0	0	0	0	0	0	0	0	0	2	0	0	0	0	0	0	0	0	0	0	0	0	0
	Peptoniphilus	0	0	0	0	0	0	0	0	0	0	0	0	0	0	0	0	0	0	0	0	0	0	0	0	0	0	0	0	0	0	0	0	0	0	2	0	0	0	0	0	0	0	0	0	0	0	0	0
	Phascolarctobacterium	0	0	0	0	0	0	0	0	0	0	0	0	0	0	0	0	0	0	0	0	0	0	0	0	0	0	0	0	0	0	0	0	0	0	0	0	0	0	0	0	0	0	0	0	0	0	0	0
	Proteiniclasticum	0	0	0	0	0	0	0	0	0	0	0	0	0	0	0	0	0	0	0	0	0	0	0	0	0	0	0	0	0	0	11	0	0	22	0	0	0	0	0	0	0	0	0	0	0	0	0	0
	Roseburia	0	0	0	0	0	0	0	0	0	0	0	0	0	0	0	0	0	0	0	0	31	0	0	0	0	0	0	0	0	0	0	0	0	0	0	0	0	0	0	0	0	0	0	0	0	0	42	0
	Ruminococcus	0	29	0	0	0	0	0	24	33	26	0	0	48	54	49	75	49	57	40	50	79	0	27	0	0	51	44	0	0	0	8	24	0	25	2	4	14	21	0	14	16	0	34	0	6	21	129	0
	Saccharibacillus	0	0	0	0	0	0	0	0	0	0	0	0	0	0	0	0	0	0	0	0	0	0	0	0	0	0	0	0	0	0	0	0	0	0	0	0	0	0	0	0	0	0	0	0	4	0	0	0
	Salinicoccus	6	0	0	0	0	30	0	0	0	0	0	0	0	0	0	0	0	0	0	0	0	13	23	34	0	55	0	0	14	11	0	0	0	0	2	6	17	42	0	0	0	0	0	14	0	33	40	0
	Selenomonas	0	0	0	0	0	0	0	0	0	0	0	0	61	37	55	64	55	273	40	62	0	0	0	0	0	0	0	0	0	0	0	0	0	0	0	0	0	0	0	0	65	0	0	0	4	0	0	0
	Solibacillus	0	0	0	0	0	0	0	0	0	0	14	0	0	0	0	0	0	0	0	0	0	0	0	0	0	0	0	0	0	0	0	0	0	0	0	0	0	0	0	0	0	0	0	0	0	0	0	0
	Sporomusa	0	0	0	0	0	0	0	0	0	0	0	0	0	0	0	0	0	0	0	0	0	0	0	74	0	0	0	0	0	0	0	0	0	0	0	0	0	0	0	0	0	0	0	0	0	0	0	0
	Sporosarcina	0	0	0	0	0	0	0	0	0	0	0	0	0	0	0	0	0	0	0	0	0	0	0	0	0	0	0	0	0	0	0	0	0	0	0	4	14	17	0	0	0	0	0	0	0	20	0	0
	Staphylococcus	82	35	66	64	154	683	235	79	122	155	19	61	233	95	136	282	136	200	620	159	139	354	283	717	196	208	171	132	391	227	87	78	187	114	5	32	99	208	16	100	121	271	168	690	7	139	112	16
	Streptococcus	11	0	9	16	0	0	0	16	104	17	0	15	86	52	83	67	83	223	36	80	38	22	24	0	43	81	27	0	0	0	23	27	240	62	4	0	0	0	10	36	82	12	19	16	16	12	0	9
	Trichococcus	0	0	7	0	0	0	0	0	0	0	0	21	0	0	0	0	0	0	0	0	0	0	0	0	0	0	0	0	0	0	0	0	0	0	2	5	0	0	0	0	0	0	0	0	0	0	0	0
	Turicibacter	11	15	7	6	13	0	0	0	0	0	0	17	0	0	34	77	34	0	26	0	0	14	25	0	0	32	0	0	0	8	0	0	0	0	3	6	0	0	16	0	0	0	38	0	0	0	34	0
	Vagococcus	0	0	0	0	0	0	0	0	0	0	0	0	0	0	0	0	0	0	0	0	0	0	0	0	0	0	0	0	0	0	0	0	0	0	0	0	0	14	0	0	0	0	0	0	0	0	0	0
	Veillonella	0	0	0	0	0	0	0	0	0	0	0	0	38	26	24	38	24	119	23	45	0	0	0	0	0	0	0	0	0	0	0	0	0	0	0	0	0	0	0	0	39	0	0	0	4	0	0	0
	Virgibacillus	0	0	0	0	0	0	0	13	0	0	0	0	0	0	0	0	0	0	0	0	0	0	0	0	0	0	0	12	0	9	8	16	0	0	0	0	0	0	0	0	19	17	34	0	0	0	0	0
Proteobacteria	Achromobacter	0	0	0	0	0	0	0	0	0	42	94	0	0	0	0	0	0	0	0	44	151	0	0	0	0	0	0	0	0	0	0	65	0	0	0	0	0	0	0	0	0	0	0	0	0	0	0	0
	Acinetobacter	141	150	44	21	32	45	144	253	254	89	1172	62	43	99	157	30	157	169	24	355	189	213	345	862	102	157	349	202	48	27	86	188	341	663	15	176	138	312	92	356	375	205	109	75	25	194	208	102
	Aggregatibacter	0	0	0	0	0	0	0	0	0	0	0	0	22	20	0	0	0	71	0	0	0	0	0	0	0	0	0	0	0	0	0	0	0	0	0	0	0	0	0	0	0	0	0	0	0	0	0	0
	Agrobacterium	0	0	0	0	0	0	0	0	0	0	0	0	37	0	0	0	0	0	0	0	0	76	62	0	111	0	79	0	19	0	23	0	0	0	0	151	0	0	0	0	0	26	0	15	0	0	0	0
	Azospirillum	0	0	0	0	0	0	0	0	0	0	0	0	0	0	0	0	0	0	0	0	0	0	0	0	0	0	0	0	33	0	0	0	0	0	9	162	0	0	0	0	0	0	0	0	0	0	0	0
	Burkholderia	0	0	17	0	0	12	71	0	0	0	0	0	0	0	0	0	0	0	0	0	48	0	152	486	0	0	0	49	0	7	0	0	0	0	0	0	33	63	0	0	0	27	0	0	9	31	32	0
	Campylobacter	0	0	0	0	45	0	0	0	0	0	0	0	22	29	0	17	0	135	13	53	0	0	0	0	0	0	0	0	0	0	0	0	0	0	0	0	0	0	0	0	71	0	0	0	0	0	0	0
	Citrobacter	0	0	0	0	0	0	0	88	0	25	57	0	0	22	0	0	0	0	0	0	60	0	0	0	0	48	62	0	0	0	22	42	104	46	0	0	0	0	0	0	0	0	18	0	0	0	0	0
	Comamonas	0	0	0	0	0	0	0	0	41	38	148	0	0	0	0	0	0	0	0	0	121	0	0	0	0	0	0	0	0	0	0	66	0	0	0	0	0	0	0	0	0	0	20	0	11	0	0	0
	Delftia	0	0	0	0	0	0	0	0	0	0	132	0	0	0	0	0	0	0	0	0	0	0	0	0	0	0	0	0	0	0	0	0	0	0	0	0	0	0	0	0	0	0	0	0	0	0	0	0
	Desulfovibrio	0	0	0	0	0	0	0	0	0	0	0	0	0	0	0	14	0	0	8	0	56	0	0	0	0	0	0	0	0	0	0	0	0	0	0	0	0	0	0	0	0	0	0	0	0	0	24	0
	Devosia	0	0	0	0	0	0	0	0	0	0	0	0	0	0	0	0	0	0	0	0	0	67	0	107	54	42	0	0	0	0	0	0	0	0	0	0	0	0	0	0	0	0	0	0	0	0	0	0
	Dickeya	0	0	19	24	0	0	0	0	0	0	0	0	0	0	0	0	0	0	0	0	0	0	0	0	0	0	0	0	0	0	0	0	0	0	71	0	119	0	322	0	0	0	0	0	0	0	0	111
	Erwinia	0	0	0	0	0	0	0	0	0	0	0	0	0	0	0	0	0	0	0	0	0	0	0	0	0	0	0	0	0	0	0	0	0	50	16	0	0	27	30	0	0	0	0	0	9	50	0	19
	Geobacter	0	0	0	0	0	0	0	0	0	0	0	0	0	0	0	0	0	0	0	0	0	0	0	0	0	0	0	0	0	0	0	0	0	0	0	0	0	0	0	0	0	0	0	0	9	0	0	0
	Halomonas	0	0	0	0	0	0	0	0	0	0	0	0	0	0	0	0	0	0	0	0	0	0	0	0	0	32	0	0	0	0	0	0	0	110	0	0	0	0	0	0	0	0	0	0	0	0	0	0
	Helicobacter	0	0	0	0	0	0	0	0	0	0	0	0	0	0	0	15	0	0	0	0	0	0	0	0	0	0	0	0	0	0	0	0	0	0	0	0	0	0	0	0	0	0	0	0	0	0	0	0
	Janthinobacterium	0	0	0	0	0	0	0	0	0	0	0	0	0	0	0	0	0	0	0	0	0	0	0	0	0	0	0	0	0	0	0	0	0	0	0	0	0	0	0	0	0	0	0	0	0	0	0	0
	Kaistobacter	0	0	0	0	0	0	0	0	0	0	0	0	33	29	0	14	0	0	20	0	0	43	0	0	0	0	0	0	0	0	0	0	0	0	0	0	0	0	0	0	0	0	0	0	9	0	0	0
	Kingella	0	0	0	0	0	0	0	0	0	30	0	0	0	19	0	0	0	0	0	0	0	0	0	0	0	0	0	0	0	0	0	0	0	0	0	0	0	0	0	0	0	0	0	22	0	0	0	0
	Lautropia	0	0	0	0	0	0	0	0	0	0	0	0	0	0	0	0	0	39	0	0	0	0	0	0	0	0	0	0	0	0	0	0	0	0	0	0	0	0	0	0	0	0	0	0	0	0	0	0
	Limnobacter	0	0	0	0	0	0	0	0	0	0	0	0	0	0	0	0	0	0	0	0	0	0	0	0	0	0	0	0	0	0	0	0	0	0	0	0	0	0	0	0	0	0	0	0	10	0	0	0
	Methylobacterium	0	31	0	0	34	0	0	0	0	0	0	0	22	0	0	0	0	0	0	0	0	0	0	0	47	30	0	36	17	6	20	0	0	0	10	146	42	0	44	0	0	0	0	0	14	0	23	21
	Methylopila	0	0	33	0	0	0	0	0	0	0	0	0	0	0	0	0	0	0	0	0	0	0	0	0	0	0	0	0	0	0	0	0	0	0	0	0	0	0	0	0	0	0	0	0	0	0	0	0
	Morganella	0	0	70	37	61	44	93	256	237	0	0	294	0	40	51	0	51	0	0	0	0	0	95	0	0	51	90	0	0	17	66	132	162	78	0	0	0	0	0	271	132	56	79	0	0	0	0	0
	Mycoplana	0	0	0	0	0	0	0	0	0	0	0	0	31	35	0	12	0	0	14	0	0	0	0	0	0	0	0	0	0	0	0	0	0	0	0	0	0	0	0	0	0	0	0	0	0	0	0	0
	Neisseria	0	0	0	0	0	0	0	0	0	0	0	0	30	29	45	14	45	125	15	58	0	0	0	0	0	0	0	0	0	0	0	0	0	0	0	0	0	0	0	0	54	0	0	0	0	0	0	0
	Novispirillum	0	0	0	0	0	0	0	0	0	0	0	0	0	0	0	0	0	0	0	0	0	0	0	0	0	0	0	0	35	0	0	0	0	0	12	291	0	0	0	0	0	0	0	0	0	0	0	18
	Ochrobactrum	29	24	44	0	0	0	0	0	0	0	163	0	0	0	0	0	0	0	0	0	0	0	0	0	0	0	0	0	21	0	0	0	0	0	0	107	0	0	0	0	0	0	0	0	0	0	0	0
	Phenylobacterium	0	0	0	0	0	0	0	0	0	0	0	0	0	0	0	0	0	0	0	0	0	69	0	0	0	0	0	0	0	0	0	0	0	0	0	0	0	0	0	0	0	0	0	0	0	0	0	0
	Phyllobacterium	0	0	0	0	0	0	0	0	0	0	0	0	0	0	0	0	0	0	0	0	0	0	55	0	0	0	0	0	0	0	0	0	0	0	0	0	0	0	0	0	0	0	0	0	22	0	0	0
	Pigmentiphaga	0	0	0	0	0	0	0	0	0	0	0	32	0	0	0	0	0	0	0	0	0	0	0	0	0	0	0	0	0	0	0	0	0	0	0	0	0	0	0	0	0	0	0	0	0	0	0	0
	Proteus	0	0	0	0	0	0	0	0	0	0	0	0	0	0	33	0	33	0	0	0	0	0	0	0	0	0	0	0	0	0	0	0	70	0	0	0	0	0	0	90	0	0	0	0	0	0	0	0
	Providencia	0	0	0	0	0	0	0	0	0	0	0	0	0	0	0	0	0	0	0	0	0	0	0	0	0	0	0	0	0	0	0	0	0	0	15	0	0	0	0	0	0	0	0	0	0	0	0	0
	Pseudomonas	948	143	97	608	119	163	184	271	128	93	378	82	245	142	84	59	84	131	37	276	270	184	192	289	611	275	801	141	116	48	199	144	378	329	52	337	73	213	68	153	157	85	79	54	30	68	84	81
	Rheinheimera	0	0	0	0	0	0	0	0	0	0	0	0	0	0	0	0	0	0	0	0	0	0	0	0	0	0	0	0	0	0	0	0	0	46	0	0	0	0	0	0	0	0	0	0	0	0	0	0
	Rhodobacter	0	0	0	0	0	0	0	0	0	0	0	0	0	0	0	0	0	0	0	0	0	0	0	0	0	0	0	0	0	0	0	0	0	0	0	0	0	0	0	0	0	0	0	0	9	0	0	0
	Rhodoplanes	0	18	18	0	0	0	129	0	0	0	0	0	0	0	0	0	0	0	0	67	68	123	139	1193	70	0	74	101	0	0	20	0	0	0	0	0	109	78	0	0	0	46	0	31	0	39	68	0
	Ricketsiella	0	0	17	0	0	0	0	0	0	0	0	0	0	0	0	0	0	0	0	0	0	0	0	0	0	0	0	0	0	0	0	0	0	0	0	0	0	0	0	0	0	0	0	0	0	0	0	0
	Salmonella	0	0	0	0	0	0	0	42	45	134	0	0	0	0	0	0	0	0	0	0	0	0	0	0	0	0	0	0	0	0	0	47	0	0	0	0	0	0	0	0	0	0	19	40	0	0	0	0
	Serratia	0	21	20	51	37	17	0	0	0	0	73	0	0	0	0	0	0	0	0	0	0	0	0	0	0	0	0	0	0	11	0	0	0	0	0	0	0	0	0	0	0	0	0	0	0	0	0	0
	Sphingobium	0	0	0	0	0	0	0	0	0	0	0	0	0	0	0	0	0	0	0	0	0	0	0	0	0	0	0	0	0	0	0	0	0	0	0	61	0	0	0	0	0	0	0	0	0	0	0	0
	Sphingomonas	43	54	30	0	65	25	48	41	88	25	0	29	137	33	43	25	43	42	12	122	105	154	124	200	285	144	178	85	59	21	89	48	151	103	18	220	93	67	126	72	74	69	40	36	28	64	114	56
	Stenotrophomonas	48	35	32	28	29	39	150	128	173	67	228	167	49	28	68	17	68	43	12	121	246	75	196	218	77	37	132	71	34	12	79	211	68	0	0	0	32	36	0	179	145	136	70	24	8	19	31	21
	Sutterella	0	0	0	0	20	0	0	0	49	0	0	0	24	37	0	56	0	33	11	0	0	0	0	0	0	0	0	0	0	7	0	0	94	0	0	0	0	0	0	0	0	0	38	0	0	0	26	0
	Tepidimonas	0	0	0	0	0	0	0	0	0	0	0	0	0	0	0	0	0	0	8	0	0	0	0	0	0	0	0	0	0	0	0	0	0	0	0	0	0	0	0	0	0	0	0	0	0	0	0	0
	Trabulsiella	0	0	0	0	0	0	0	0	0	0	0	67	0	0	0	0	0	0	0	67	0	0	0	127	0	0	0	0	0	7	0	0	0	0	0	0	0	0	0	0	36	0	0	0	0	0	0	0
	Vibrio	0	0	0	0	0	0	0	0	0	0	107	0	0	0	0	0	0	0	0	0	0	0	0	0	0	0	0	0	0	0	0	0	0	0	0	0	0	0	0	0	0	0	0	0	0	0	0	0
	Wolbachia	0	0	0	0	0	0	0	0	0	0	0	0	0	0	0	0	0	0	0	0	0	0	0	0	0	0	0	0	0	0	0	0	0	0	0	0	0	0	0	0	0	0	0	0	73	0	0	0
[truncated: 7 more columns]
